# Supplementary material for: Identification of SORCS1 as a candidate gene associated with canine behavioral traits: Insights from guide dog training outcomes
Source: PLoS One. 2026 Feb 17;21(2):e0342346. doi: 10.1371/journal.pone.0342346 (PMC12912605; doi:10.1371/journal.pone.0342346)
Supplement: S1 Table — (XLSX) [file pone.0342346.s001.xlsx]

## Sheet:  S1 Table  
S1 Table . Samples from a genetic association study between canine SORCS1 SNPs and guide dog training outcomes.
Total of DNA samples (DNA Panels 1+ 2+3)		Number	Sex		Breeds
			Male	Female	L.R	others
Successful guide dog group	Active guide dog for blind (12) Retired guide dog for blind (17) Dog passed in training guide dogs for blind in this study (36)	65	33	32	45	20
Unsuccessful guide dog group	Dog failed in training guide dogs for blind in this study	95	47	48	69	26
Total		160	80	80	114	46
DNA Panel 1
DNA samples for a preliminary genome-wide association study		Number	Sex		Breeds
			Male	Female	L.R	others
Successful guide dog group	Active guide dog for blind (3) Retired guide dog for blind (4) Dog passed in training guide dogs for blind (7)	14	7	7	8	6
Unsuccessful guide dog group	Dog failed in training guide dogs for blind in this study	14	7	7	9	5
Total		28	14	14	17	11
DNA Panel 2
Additional DNA samples for validation of 12 SNPs in dog SORCS1 gene by Sanger sequencing of PCR product		Number	Sex		Breeds
			Male	Female	L.R	others
Successful guide dog group	Active guide dog for blind (3) Retired guide dog for blind (7) Dog passed in training guide dogs for blind in this study (8)	18	8	10	12	6
Unsuccessful guide dog group	Dog failed in training guide dogs for blind in this study	18	10	8	13	5
Total		36	18	18	25	11
DNA Panel 3
Additiona DNA samples for validation of dog SORCS1 SNP rs23402730		Number	Sex		Breeds
			Male	Female	L.R	others
Successful guide dog group	Active guide dog for blind (6) Retired guide dog for blind (6) Dog passed in training guide dogs for blind in this study (21)	33	18	15	25	8
Unsuccessful guide dog group	Dog failed in training guide dogs for blind in this study	63	30	33	47	16
Total		96	48	48	72	24
L.R: Labrador Retriever
others: mix of Labrador Retriever and Golden Retriever or other breeds except for Labrador Retriever
() : Number of dogs
