# Supplementary material for: Identification of SORCS1 as a candidate gene associated with canine behavioral traits: Insights from guide dog training outcomes
Source: PLoS One. 2026 Feb 17;21(2):e0342346. doi: 10.1371/journal.pone.0342346 (PMC12912605; doi:10.1371/journal.pone.0342346)
Supplement: S2 Table — (XLSX) [file pone.0342346.s002.xlsx]

## Sheet: S2 Table 
S2 Table. List of primers used for dog SORCS1 gene analysis
A)
Target SNP	Primer name	Primer sequences ( 5'-3' )	Location
Validation of 12 SNPs in dog SORCS1 gene by Sanger sequencing of PCR product
Regions containing BICF2G630271656（SNP1)	71656F	ATCCCTGCTGTCATACTTGG	Intron3 (predicted)
	71656R	CATCTGCAGATGCAGTCAGG
Regions containing BICF2P704802 (SNP2)	04802F	CAAGATTGGGGCACTGAACT	Intron3 (predicted)
	04802R	AACGAGGCCTAAAGAGCTGA
Regions containing BICF2P677609（SNP3)	77609F	TGCATATGGGCATCTCTACC	Intron3 (predicted)
	77609R	GCCATCACTTACTGAACGTCTG
Regions containing BICF2G630271618（SNP4)	271618F	TTTAGGGCAGAATGACCCTG	Intron3 (predicted)
	271618R	AGGATGCCTTCTTCCTAGTGT
Regions containing BICF2G630271644 (SNP5)	71644F	TCTTTATTAAGGGAGCCTATA	Intron3 (predicted)
	71644R	TGTTGGTACAAGGTTACCTAAA
Regions containing BICF2G630271763（SNP6)	71763F	AGAGATGTGTGCTTCATAGCAAC	Intron12 (predicted)
	71763R	GCATTGTGTGCAACCGTCTT
Regions containing BICF2G630271723（SNP7)	71723F	AAGGGGTGGCTCTAAACTTTCAGCA	Intron 6 (predicted)
	71723R	GGTCACCTCTGTGCTCCAAACTCTC
Regions containing BICF2G630271608（SNP8)	71608F	GTGAACGATTCCACATTTTGCTTC	Intron 2 (predicted)
	71608R	AAGGATGAAAGCTCTCAAGTGG
Regions containing BICF2G630271668 （SNP9)	71668F	TATCATGGCTCATTCCACATCTCTG	Intron 4 (predicted)
	71668R	TATCCATTCACTGTGGGATTTGGTG
Regions containing BICF2S23061281（SNP10)	61281F	TGAAGCCACACTGTCTCTCA	3'UTR (predicted)
	61281R	TCCTGTACAGGCATTTCTCCAA
Regions containing BICF2G630271774 (SNP11)	71774F	TATGAGGAACTAGGTCTCCAC	Intron18 (predicted)
	71774R	AGTACACAGAAAGGAAACCACT
Regions containing BICF2G630271482 (SNP12)	71482F	AAGTTCCACTCTGCTAGCAC	5'UTR (predicted)
	71482R	CACGGTGTTTCAGGAGAAGG
B)
	Primer name	Primer sequences ( 5'-3' )	Location
RT-PCR for gene expression
SORCS1 cDNA	cDNAX−３F	GTCAACTGATTACGGAACAACT	exon 3 (predicted)
	cDNAX−5R	TTGTCTGATGGATGGGATTCCACA	exon 5 (predicted)
GAPDH	dGAPDH-cE1/2	CACAGTCAAGGCTGAGAACG	exon 1/2
	dGAPDH-cE2	CACCAGCATCACCCCATTT	exon 2
C)
Taq Man Genotypig		Primer ( 5'-3' ) and Reporte Sequence	Location
Targer SNP
BICF2G630271656（SNP1)	Forword	CTGGTACTTAAGAGCAAAATAGTCATGTCT	Intron3 (predicted)
	Reverse	AAGTTATCCTGTGTTCAATTGCTAGGT
	Reporter 1	ACAAAAGCATCGCTATCAA
	Reporter 2	ACAAAAGCATCCCTATCAA
D)
Taget exon	Primer name	Primer sequences ( 5'-3' )	Location
Exon amplification from genomic DNA
Exon 1 (predicted)	E1F	AATAAATGTTCAAGGAGTGTTGA	5' UTR (predicted)
	E1R	CTCCAATTTCTGGGAAGGCCACTG	intron1 (predicted)
Exon 2 (predicted)	E2F	AGTCCTAAGTCCTCCCTTGGGC	intron 1 (predicted)
	E2R	GTGATGACAGCACAGACCCAA	intron 2 (predicted)
Exon 3 (predicted)	E3F	AACCACTCACATGATGCTACTGT	intron 2 (predicted)
	E3R	TCACACCTCTAATCCCGGTGTAA	intron 3 (predicted)
Exon 4 (predicted)	E4F	ACCGGCAGAGTCAAGGTCCTTGT	intron3 (predicted)
	E4R	CCAGCAAGCACCCTGAGATCCT	intron 4 (predicted)
Exon 5 (predicted)	E5F	ATGGCAGGTGCTCAACAAATGAT	intron4 (predicted)
	E5R	GGGCATATCTCAATAAGGACAGA	intron 5 (predicted)
Exon 6 (predicted)	E6F	GACCATATAAATAAATACAGTAGATG	intron 5 (predicted)
	E6R	TGTTAGAAATCATTAAGACAATTCT	intron 6 (predicted)
Exon 7 (predicted)	E7F	GAATAATACATTTAAAGAATGTG	intron 6 (predicted)
	E7R	AAAGGAGCTAATTAGTATTCTGTG	intron 7 (predicted)
Exon 8 (predicted)	E8F	TCTTTACACTTGTCCACAATAGTC	intron 7 (predicted)
	E8R	CTAGAATACCCATACCTTCTACTTG	intron 8 (predicted)
Exon 9 (predicted)	E9F	CTTCCATGACAGTGCCTAAGAGCC	intron 8 (predicted)
	E9R	AAATGTTCTACGAATCCTCGCCT	intron 9 (predicted)
Exon 10 (predicted)	E10F	GTCATTATACTTCAGCATTACCC	intron 9 (predicted)
	E10R	CACACTCTGCCTTCATGCTCAGTT	intron 10 (predicted)
Exon 11-12 (predicted)	E11-12F	TGGGATGGTTGGATGAATGACTGG	intron 10 (predicted)
	E11-12R	TCGATGAGCTTTAGAATTTACATA	intron 12 (predicted)
Exon 13 (predicted)	E13F	ATGTGCAGCCCACCTTAGGAAGC	intron12 (predicted)
	E13R	ACGTTTTACTACAAACACAGTCCC	intron13 (predicted)
Exon 14 (predicted)	E14F	TATTTCTACCTTCTGATGTAATTA	intron 13 (predicted)
	E14R	TAGCATGGAGTCTGCTTGAGATT	intron 14 (predicted)
Exon 15 (predicted)	E15F	GAAGTGACCTGATCACTGTAATG	intron 14 (predicted)
	E15R	GGAGAGGTAAACCATAGCTGTG	intron 15 (predicted)
Exon E16 (predicted)	E16F	GTCCAGATTACACTAAAGCTAGAA	intron15 (predicted)
	E16R	GAGGCTTGTCACTTCACTCATAT	intron 16 (predicted)
Exon 17 (predicted)	E17F	GCTAGATTGGAAGTTGGCTGTGG	intron 16 (predicted)
	E17R	AAATCTGTGCTGGATTACTAACAT	intron 17 (predicted)
Exon 18 (predicted)	E18F	TACTTTATAGGAATTAGCTCTAATC	intron 17 (predicted)
	E18R	AACATACATAGACCAAATCTGATT	intron 18 (predicted)
Exon 19 (predicted)	E19F	GAGATTCTATCAGAGGCAGACAG	intron18 (predicted)
	E19R	ATCTCCTTAGAGATAACTGGTGAG	intron 19 (predicted)
Exon 20 (predicted)	E20F	AGACTTCCAGAATGAATATGTATT	intron 19 (predicted)
	E20R	CGGATGAGACTACTGGAGCACTA	intron 20 (predicted)
Exon 21 (predicted)	E21F	AACTGAACGGTTGTCCACTCACTC	intron 20 (predicted)
	E21R	GGCTCTTTCTCCTCAACTATTCT	intron 21 (predicted)
Exon 22 (predicted)	E22F	ATATCCAGTTTGCCTTCTGGAAG	intron 21 (predicted)
	E22R	TTCCCAGCAGTCTTTGCACAAGG	intron 22 (predicted)
Exon 23 (predicted)	E23F	TCATGGCCCAATCCAGGAGGCT	intron 22 (predicted)
	E23R	GGACTCCACAAATAGCCAGCAC	intron 23 (predicted)
Exon 24 (predicted)	E24F	AATATTAGAATGCCTTGGTAACT	intron 23 (predicted)
	E24R	CCTTATTCTGCTGTCTTACGAGT	intron 24 (predicted)
Exon 25-26 (predicted)	E25-26F	GTGCTTTCCTGGGACTCACGATG	intron 24 (predicted)
	E25-26R	GAGAGACATCTTAGCTGTTTGT	intron 26 (predicted)
Exon 27 (predicted)	E27F	GATCTGCTGGGGCACAATTTG	intron 26 (predicted)
	E27R	TATTGTCCACATGCACAGGCTT	intron 27 (predicted)
Designed based on NCBI Reference Sequence NC_006610.3 and previous literature [43].
