# Supplementary material for: Identification of SORCS1 as a candidate gene associated with canine behavioral traits: Insights from guide dog training outcomes
Source: PLoS One. 2026 Feb 17;21(2):e0342346. doi: 10.1371/journal.pone.0342346 (PMC12912605; doi:10.1371/journal.pone.0342346)
Supplement: S3 Table — (XLTX) [file pone.0342346.s003.xltx]

## Sheet: S3　　Table
S3 Table. Parwise Linkage disequilibruim (LD) measures of |D'|and r2 between 12 SNPs of canine SORCS1 gene in a cohort of 64 dogs (32 successful and 32 unsuccessful guide dogs).
rsID		rs23434110	rs23432775	rs23432735	rs23419703	rs23433778	rs23402767	rs23402730	rs23402707	rs23418018	rs23417942	rs23417911	rs23415114
rs23434110
rs23432775	|D'|	0.561
	r2	0.1942
rs23432735	|D'|	0.8101	1
	r2	0.2936	0.725
rs23419703	|D'|	0.7818	1	1
	r2	0.2388	0.6331	0.8733
rs23433778	|D'|	0.8073	0.8484	0.8668	1
	r2	0.2916	0.5219	0.7514	0.8733
rs23402767	|D'|	1	1	1	1	1
	r2	0.3033	0.4916	0.678	0.7764	0.678
rs23402730	|D'|	0.8073	0.8484	0.8668	1	1	1
	r2	0.2916	0.5219	0.7514	0.8733	1	0.678
rs23402707	|D'|	0.648	0.6845	0.6891	0.8253	0.6837	0.9274	0.6837
	r2	0.2591	0.4686	0.3443	0.4313	0.339	0.4228	0.339
rs23418018	|D'|	0.9416	0.7677	0.8634	0.8451	0.7206	1	0.7206	0.8101
	r2	0.4319	0.4653	0.6845	0.5728	0.4769	0.6226	0.4769	0.5182
rs23417942	|D'|	0.9474	0.6596	0.8566	0.837	0.7057	1	0.7057	0.8302	1
	r2	0.4937	0.3877	0.5969	0.4976	0.4051	0.5515	0.4051	0.6143	0.8857
rs23417911	|D'|	0.6594	0.5649	0.874	0.8561	0.8722	0.9072	0.8722	0.6536	0.9416	0.9477
	r2	0.421	0.1907	0.3309	0.2773	0.3296	0.2417	0.3296	0.2553	0.4182	0.4783
rs23415114	|D'|	0.5908	1	0.8605	0.8951	0.7633	0.9339	0.7633	0.8635	0.6927	0.6476	0.5898
	r2	0.1772	0.8227	0.6525	0.6166	0.5135	0.5211	0.5135	0.6134	0.4604	0.3871	0.171
