# Supplementary material for: Identification of SORCS1 as a candidate gene associated with canine behavioral traits: Insights from guide dog training outcomes
Source: PLoS One. 2026 Feb 17;21(2):e0342346. doi: 10.1371/journal.pone.0342346 (PMC12912605; doi:10.1371/journal.pone.0342346)
Supplement: S4 Table — (XLSX) [file pone.0342346.s004.xlsx]

## Sheet: S4 Table
S4 Table. Distribution of the canine SORCS1 SNP rs23402730 among different dog breeds.
	Labrador Retriever	Golden Retriever	Chihuahua	French Bulldog	Toy Poodle	Shiba Dog	total
	n = 50	n = 33	n = 35	n = 36	n= 36	n= 30	n= 220
Genotype
CC	5 (10.0%)	0 (0.00%)	7 (20.0%)	10 (27.8%)	3 (8.33%)	12 (4.00%)	37 (16.8%)
CT	30 (60.0%)	2 (6.06%)	22 (62.9%)	19 (52.8%)	15 (41.7%)	14 (46.7%)	102 (46.4%)
TT	15 (30.0%)	31 (93.9%)	6 (17.1%)	7 (19.4%)	18 (50.0%)	4 (13.3%)	81 (36.8%)
Allele frequency
C	0.4	0.03	0.514	0.542	0.292	0.633	0.4
T	0.6	0.97	0.486	0.458	0.708	0.367	0.6
n: number
